# Supplementary material for: Tens of thousands additional deaths annually in cities of China between 1.5 °C and 2.0 °C warming
Source: Nat Commun. 2019 Aug 6;10:3376. doi: 10.1038/s41467-019-11283-w (PMC6684802; doi:10.1038/s41467-019-11283-w)
Supplement: Supplementary file 3 — Source Data [file 41467_2019_11283_MOESM3_ESM.zip]

Archive with 3 entries (3 files):
- 142024_3_data_set_3908154_pg0ckg.xlsx
- 142024_3_data_set_3908153_p40ck4.xlsx
- 142024_3_data_set_3908152_pc0ckc.xlsx
