# Supplementary material for: Tens of thousands additional deaths annually in cities of China between 1.5 °C and 2.0 °C warming
Source: Nat Commun. 2019 Aug 6;10:3376. doi: 10.1038/s41467-019-11283-w (PMC6684802; doi:10.1038/s41467-019-11283-w)
Supplement: Supplementary file 3 — Source Data [file 41467_2019_11283_MOESM3_ESM.zip › 142024_3_data_set_3908154_pg0ckg.xlsx]

## Sheet: male
Heat-realted mortality (1/million)
			max	mean	min
		1986-2005	11.5675	10.0474	8.56397
with adaptation capacity	1.5℃	SSP1	32.9795	25.508	16.8515
		SSP2	28.1793	21.7368	14.307
		SSP3	24.1999	18.4839	11.9437
		SSP4	29.9188	23.139	15.2586
		SSP5	33.9978	26.2701	17.3338
	2.0℃	SSP1	41.2273	32.282	20.795
		SSP2	35.1603	27.5314	17.6601
		SSP3	30.4581	23.6759	14.8057
		SSP4	37.3618	29.2556	18.8155
		SSP5	42.5087	33.2662	21.5385

## Sheet: female
Heat-realted mortality (1/million)
			max	mean	min
		1986-2005	24.9585	22.0309	18.9599
with adaptation capacity	1.5℃	SSP1	48.4678	40.0631	30.4754
		SSP2	42.5655	35.0702	26.7857
		SSP3	36.633	30.2853	23.042
		SSP4	45.5073	37.4476	28.4764
		SSP5	49.902	40.8599	30.6524
	2.0℃	SSP1	54.6504	46.7667	34.3862
		SSP2	47.8683	40.9568	30.0232
		SSP3	41.1307	35.5	25.5699
		SSP4	51.322	43.7872	32.0096
		SSP5	56.4129	48.0447	35.0006

## Sheet: labor
Heat-realted mortality (1/million)
			max	mean	min
		1986-2005	7.9876	6.95093	5.85177
with adaptation capacity	1.5℃	SSP1	3.31648	2.75676	2.37376
		SSP2	4.09682	3.43879	2.98493
		SSP3	4.85575	4.09585	3.46762
		SSP4	3.65218	3.03791	2.60601
		SSP5	3.31501	2.7603	2.26854
	2.0℃	SSP1	3.38362	3.00353	2.49312
		SSP2	4.17798	3.73443	3.13484
		SSP3	5.07683	4.54941	3.73496
		SSP4	3.73777	3.31775	2.74585
		SSP5	3.50813	3.07564	2.40523

## Sheet: non-labor
Heat-realted mortality (1/million)
			max	mean	min
		1986-2005	28.5384	25.1274	21.5809
with adaptation capacity	1.5℃	SSP1	78.3508	62.8144	44.9443
		SSP2	66.9238	53.3682	38.089
		SSP3	56.189	44.6733	31.5016
		SSP4	72.0086	57.5487	41.1161
		SSP5	80.6926	64.3697	45.7177
	2.0℃	SSP1	92.1664	76.0452	52.688
		SSP2	78.6238	64.7537	44.5484
		SSP3	66.5712	54.6264	36.6406
		SSP4	84.774	69.7251	48.0792
		SSP5	95.2655	78.2353	54.1338
