# Supplementary material for: Tens of thousands additional deaths annually in cities of China between 1.5 °C and 2.0 °C warming
Source: Nat Commun. 2019 Aug 6;10:3376. doi: 10.1038/s41467-019-11283-w (PMC6684802; doi:10.1038/s41467-019-11283-w)
Supplement: Supplementary file 3 — Source Data [file 41467_2019_11283_MOESM3_ESM.zip › 142024_3_data_set_3908153_p40ck4.xlsx]

## Sheet: Sheet1
Heat-related mortality (1/million)
			min	mean	max
		1986-2005	27.6	32.1	36.5
with adaptation capacity	1.5°C	SSP1	47.3	65.6	81.4
		SSP2	41.1	56.8	70.7
		SSP3	35	48.8	60.8
		SSP4	43.7	60.6	75.4
		SSP5	48	67.1	83.9
	2.0°C	SSP1	55.2	79	95.4
		SSP2	47.7	68.5	82.6
		SSP3	40.4	59.2	71.1
		SSP4	50.8	73	88.4
		SSP5	56.5	81.3	98.5
without adaptation capacity	1.5°C	SSP1	82.2	129.9	166.9
		SSP2	72.4	115.1	148.5
		SSP3	64.8	103.7	133.3
		SSP4	76.2	120.9	155.6
		SSP5	80.7	128	165.5
	2.0°C	SSP1	104.6	169.9	224.8
		SSP2	92.6	151.2	200.6
		SSP3	82.5	137.3	183.3
		SSP4	97.1	158.3	209.8
		SSP5	103.7	167.1	220.6
