# Supplementary material for: Tens of thousands additional deaths annually in cities of China between 1.5 °C and 2.0 °C warming
Source: Nat Commun. 2019 Aug 6;10:3376. doi: 10.1038/s41467-019-11283-w (PMC6684802; doi:10.1038/s41467-019-11283-w)
Supplement: Supplementary file 3 — Source Data [file 41467_2019_11283_MOESM3_ESM.zip › 142024_3_data_set_3908152_pc0ckc.xlsx]

## Sheet: Frequency
Frequency of high temperature (day)						RCP2.6					RCP4.5
	max	mean	min			max	mean	min			max	mean	min
1961	57.3333	47.6057	30.3333		2006	66.0741	54.1063	37		2006	71.1111	54.3274	37.9259
1962	62.9259	47.2748	33.2963		2007	65.3333	55.681	46.5926		2007	69.3704	53.6368	41.9259
1963	64	46.8507	30.9259		2008	68.2222	54.9964	41.3333		2008	67.963	54.2843	26.5185
1964	67.9259	49.3489	35.6296		2009	63.8519	54.3118	40.963		2009	72.4444	56.448	39.8889
1965	62.7407	47.3142	27.3704		2010	69.2593	55.4002	34.8889		2010	71.7407	57.2509	42.8148
1966	58.2963	47.6296	35.963		2011	68.8148	56.0729	36.5926		2011	73.2593	55.9343	40.037
1967	58.8889	46.0191	27.5556		2012	74.8889	58.5783	43.3704		2012	68.963	55.9176	44.5926
1968	57.4815	47.1625	38.037		2013	65.8519	57.5257	46.8148		2013	70.6667	57.3524	46.0741
1969	60.2222	47.0275	34.4815		2014	67.0741	57.4886	46.5926		2014	72.037	57.5006	42.0741
1970	63.4074	48.3142	31.6296		2015	75.2222	59.6213	44.2593		2015	69.5556	57.0681	48.037
1971	56.963	48.3584	32.1481		2016	69.9259	57.9128	44.6296		2016	65.5185	54.7216	40.3333
1972	67.2593	50.5102	33.8519		2017	69.963	60.1458	47.3333		2017	75.1852	59.2939	44.1481
1973	57.6667	46.6416	37.2222		2018	72.4074	59.8327	47.1481		2018	73.5185	58.4301	44.4074
1974	59.8519	49.8339	41.6667		2019	69.5185	59.2557	45.9259		2019	71.8519	57.8208	36.4815
1975	62.5926	48.7838	41.037		2020	70.7037	60.2808	48.2593		2020	69.3333	57.5448	42.037
1976	63.8148	48.589	37.6296		2021	68.3704	58.6201	46.7778		2021	70.0741	58.362	41.5556
1977	60.6667	49.0084	34.7407		2022	73.5556	59.5424	44.6667		2022	69.0741	59.5735	39.4444
1978	57.5185	48.3321	34.2593		2023	73.4444	62.0382	39.7778		2023	76.8519	60.1016	42.4815
1979	59.963	48.4803	34.2963		2024	70.2222	62.1481	49.8519		2024	71.1481	60.5591	50.1852
1980	61.5556	49.4671	34.2963		2025	74.4074	63.0108	49		2025	71.4444	60.5054	48.037
1981	60.4444	50.6487	39.4815		2026	71.3704	62.4038	45.4815		2026	73.8519	61.2354	49.5926
1982	59	48.4492	35.4444		2027	75.1111	62.4683	51.6667		2027	70.9259	59.7682	44.5185
1983	56.3333	45.4982	32.1481		2028	75.7037	63.3728	48.1852		2028	79.2593	62.9474	48.8889
1984	63.8889	48.1326	27.4074		2029	75.5556	63.2772	47.7778		2029	72.3704	61.4504	45.7407
1985	60	48.2784	35.6667		2030	76.8889	63.5257	51.2593		2030	75.5185	62.8196	53.7407
1986	61.8889	47.9892	34.7037		2031	74.3333	63.589	53.1481		2031	74.2963	63.9235	46.4815
1987	61.1852	48.7957	33.2963		2032	77.037	64.8196	51.4815		2032	78.8148	66.3166	56.4444
1988	67.9259	51.5209	33.2222		2033	76.2963	66.1446	53.8519		2033	81.1111	64.1338	52.8519
1989	64.8889	51.2616	35.8148		2034	76.0741	63.8172	53.7778		2034	77.037	65.2389	53.1481
1990	64.8889	51.2581	40.4815		2035	78.2222	66.693	53.1111		2035	76.8148	64.1254	52.2963
1991	64.4444	51.8996	39.5185		2036	75.963	66.2509	54.6296		2036	74.1852	64.8029	51.8519
1992	58.8519	47.0824	31.4444		2037	73.2963	64.5591	47.9259		2037	77.2593	64.5603	52.4074
1993	65.7037	48.2843	36.2593		2038	73.4815	64.9295	54.7037		2038	79.1481	68.1087	56.6296
1994	58.4815	48.8184	33.5556		2039	77.963	66.497	51.8148		2039	82.4074	67.5974	53.6296
1995	62.4815	51.4253	35.5556		2040	77.037	67.9271	56.6296		2040	79.1111	67.4994	56.0741
1996	64.6296	53.6249	44.963		2041	74.8889	65.454	52.7037		2041	80.4444	66.4671	51.2593
1997	62.4074	50.8638	40.9259		2042	77.963	66.4062	54.6667		2042	77.963	66.7873	54.9259
1998	65	52.4349	40.3704		2043	83.1481	67.6822	54.4815		2043	75.8519	68.2832	56.037
1999	65.037	51.9092	40.1852		2044	77.5185	67.0526	53.963		2044	78.5556	66.4146	53.5185
2000	69.037	53.693	31.6667		2045	78.3333	68.2796	60.3333		2045	79.4074	68.6882	54.2222
2001	64.5185	54.1649	37.1111		2046	83.9259	68.1195	52		2046	80.1852	70.2019	57.3704
2002	71.3333	54.9749	43.4444		2047	80.0741	69.0944	59		2047	78.2593	68.951	55.3333
2003	68.963	53.5245	42.3704		2048	78.7778	69.1302	56.4815		2048	80.6667	69.693	57.7037
2004	65.7407	54.3763	44.3704		2049	80.8889	66.8554	50.8148		2049	80.4444	70.5317	55.8889
2005	66.2222	54.2521	40.0741		2050	75.5926	66.454	48.2963		2050	81.1852	71.4946	56.7778
					2051	77.4815	66.8471	52.3333		2051	82.2222	70.3154	60.1481
					2052	76.2222	67.4409	52.4815		2052	80.8148	70.7981	61.2593
					2053	79.4815	68.3238	51.5926		2053	83	71.5735	57.3333
					2054	77.963	69.5341	59.2222		2054	84	73.5066	65.3333
					2055	82	66.9188	49.7407		2055	82.4444	72.2055	59.3333
					2056	81.1111	68.3799	50.0741		2056	85.037	73.086	57.7037
					2057	78.0741	67.6906	44.7037		2057	83.4815	71.4994	60.4074
					2058	78.6667	66.945	54.8889		2058	80.0741	72.3226	59.0741
					2059	85.6296	68.902	57.963		2059	82.8519	72.2939	60.8148
					2060	81.7407	68.2437	54.3704		2060	79.2222	72.9462	61.1481
					2061	78.7037	67.6081	51.0741		2061	83.3704	73.7634	60.1481
					2062	78.7407	68.5639	56.6296		2062	82.3333	73.4468	62.4444
					2063	77.4444	67.3895	53.7407		2063	84.7407	73.914	62.7778
					2064	78.1852	69.5137	52.1852		2064	83.2593	72.724	58.2593
					2065	79.6296	67.6834	57.3333		2065	83.2593	73.5293	60.1481
					2066	78.5556	68.7611	54.6667		2066	82.1852	72.7599	55.5185
					2067	80.4815	69.362	59.8148		2067	86.2222	73.4373	58.4074
					2068	79.6296	66.8244	55.3704		2068	86.7037	73.6726	54.4815
					2069	77.6296	67.8065	53.6667		2069	84.5185	73.4385	65.3333
					2070	82.7407	68.3787	47.5185		2070	83.6667	73.8327	63.0741
					2071	81.6667	68.0621	58.2222		2071	84	74.4851	64.3333
					2072	83.037	69.3955	59.4444		2072	87.7778	73.9582	59.2963
					2073	81.3704	68.3118	54.0741		2073	85.7778	75.4719	66.6296
					2074	81.1111	68.3142	53		2074	84.6296	74.4779	61.2222
					2075	78.1481	68.9785	54.7778		2075	82.4815	74.3847	60.3333
					2076	81.3333	66.8913	55.9259		2076	85.5185	74.7957	53.1111
					2077	77.2593	68.27	54.3333		2077	85.7407	76.3477	65.8889
					2078	79.1111	68.2664	54.7037		2078	87.4074	75.4074	64.1852
					2079	79.8148	68.6499	54.8889		2079	85.7778	76.1589	63.1481
					2080	81	68.8053	55.8519		2080	82.5556	74.0466	62.2222
					2081	80.7778	68.8244	57.2593		2081	83.963	74.6153	60.1111
					2082	81.2963	68.4803	54.8889		2082	87.4444	75.3596	56.2222
					2083	81.5926	67.6416	51.1852		2083	86.1481	74.8519	59.8889
					2084	75.5185	66.4863	47.3333		2084	84.4444	75.276	59.4444
					2085	78.3704	68.172	59.4444		2085	86.2222	74.1135	56.0741
					2086	78.2222	68.3871	58.2963		2086	86.963	75.2437	61.7778
					2087	80.8889	68.27	52.4444		2087	87.8889	73.9427	59.4444
					2088	77.9259	68.9869	58.3333		2088	84.1111	75.9474	63.963
					2089	80.3704	67.5424	57.4074		2089	83.8519	75.2378	55.7037
					2090	81.3333	68.902	58.2593		2090	83.5185	75.0036	59.9259
					2091	84.037	67.6057	55.5926		2091	84.7037	75.7324	61.7407
					2092	79.8889	67.172	51.7778		2092	86.1481	75.2808	61.3704
					2093	82.2593	66.5221	52.7037		2093	87.3333	75.0609	61.8519
					2094	80.1852	68.4432	55.6296		2094	86	74.6368	55.5926
					2095	80.1852	70.1792	57.4444		2095	85.963	76.4265	66.4074
					2096	80.2222	67.9391	59.2963		2096	85	75.583	61.037
					2097	79.4444	67.3716	54.6296		2097	87.7407	76.4373	65.2963
					2098	78.5185	67.8148	54.7037		2098	85.963	75.7192	63.3704
					2099	83.2593	67.9809	54.0741		2099	85.4444	76.6691	67.2222

## Sheet: Intensity
Intensity of high temperature (ºC)						RCP2.6					RCP4.5
	max	mean	min			max	mean	min			max	mean	min
1961	1.87562	1.36458	0.68852		2006	2.90867	1.78377	0.941679		2006	3.71072	1.81712	1.06532
1962	1.99388	1.36604	0.691047		2007	3.02152	1.87819	1.15207		2007	3.34467	1.76278	0.949091
1963	2.1687	1.34799	0.730127		2008	2.62593	1.76546	0.977269		2008	2.82845	1.79019	0.542853
1964	2.92552	1.54078	0.742356		2009	2.56267	1.70874	1.05896		2009	3.34907	1.9443	1.00287
1965	2.2568	1.42287	0.623387		2010	2.59911	1.88652	0.82465		2010	3.3086	1.99811	1.14778
1966	1.93671	1.35876	0.831202		2011	2.74256	1.88954	0.929965		2011	3.69446	1.90672	1.02764
1967	2.01722	1.29054	0.623087		2012	3.20278	2.02953	1.29242		2012	3.00298	1.9347	1.30951
1968	1.86765	1.34075	0.953545		2013	2.50801	1.95959	1.39475		2013	2.80949	1.92486	1.06467
1969	2.15355	1.33579	0.761517		2014	2.77639	1.9509	1.08451		2014	3.21395	2.02869	1.0155
1970	2.41215	1.41092	0.654195		2015	3.17816	2.1339	1.17381		2015	3.38341	1.97426	1.28977
1971	1.96038	1.36777	0.759552		2016	2.88379	1.98588	1.14977		2016	2.53573	1.81758	1.00432
1972	3.02185	1.5933	0.987904		2017	2.72231	2.1275	1.2511		2017	3.62657	2.11154	1.21023
1973	2.38867	1.27817	0.817941		2018	3.0819	2.11357	1.33906		2018	3.398	2.07271	1.14689
1974	2.06745	1.467	0.978982		2019	3.05919	2.07247	1.32836		2019	3.28438	1.99247	0.907032
1975	2.29906	1.42325	0.951655		2020	3.14233	2.17914	1.39799		2020	2.75961	1.93094	1.11931
1976	2.21985	1.42647	0.862109		2021	2.85039	2.02796	1.15909		2021	2.82044	1.99916	1.03461
1977	2.2352	1.39912	0.849672		2022	3.4178	2.08354	1.2246		2022	3.52276	2.10032	1.10961
1978	1.94849	1.40391	0.727963		2023	3.48352	2.23417	0.900941		2023	4.10201	2.22203	1.22438
1979	2.09862	1.39745	0.787683		2024	3.39694	2.29701	1.38783		2024	3.31532	2.17202	1.522
1980	2.34884	1.47852	0.703402		2025	3.8915	2.40117	1.35372		2025	3.38777	2.20109	1.34644
1981	2.60616	1.5328	0.905542		2026	3.03284	2.30508	1.26616		2026	3.33317	2.18826	1.40205
1982	1.98655	1.37829	0.852699		2027	3.1509	2.28279	1.55685		2027	3.25548	2.11632	1.21374
1983	1.84438	1.28065	0.671079		2028	3.60559	2.40876	1.46461		2028	3.74905	2.30347	1.36279
1984	2.25782	1.41997	0.627166		2029	3.49581	2.38403	1.18123		2029	3.23526	2.18496	1.24875
1985	2.02015	1.39101	0.707152		2030	3.63961	2.38935	1.60561		2030	3.97429	2.37838	1.47966
1986	2.33311	1.3783	0.845953		2031	3.47295	2.34514	1.6619		2031	3.99139	2.484	1.2522
1987	2.4173	1.4282	0.724427		2032	3.7993	2.48213	1.66444		2032	4.65162	2.72251	1.74783
1988	2.25605	1.55342	0.949734		2033	3.76545	2.62824	1.61223		2033	4.27571	2.46351	1.55075
1989	2.33777	1.57896	0.858237		2034	3.67542	2.39791	1.58453		2034	3.77739	2.59791	1.60378
1990	3.06565	1.53166	0.959486		2035	3.66615	2.63159	1.86418		2035	3.62609	2.39958	1.54619
1991	2.43013	1.53057	0.918559		2036	3.95693	2.61842	1.731		2036	3.45141	2.45293	1.49639
1992	2.1033	1.33751	0.79005		2037	3.86395	2.45444	1.41052		2037	3.74886	2.50598	1.34692
1993	2.81508	1.3808	0.87962		2038	3.40089	2.54142	1.67293		2038	4.52462	2.707	1.69671
1994	1.89776	1.36313	0.694318		2039	4.39457	2.6598	1.4189		2039	4.08877	2.76005	1.5541
1995	2.4599	1.56544	0.891016		2040	3.83739	2.70433	1.93643		2040	4.46719	2.75651	1.70308
1996	2.5435	1.69989	1.16752		2041	3.94463	2.57398	1.54904		2041	4.05966	2.61738	1.35438
1997	2.44432	1.50036	1.0109		2042	4.14049	2.57577	1.6112		2042	4.42027	2.69694	1.62282
1998	2.3713	1.60611	0.971253		2043	4.50477	2.7516	1.80448		2043	4.23906	2.83996	1.97349
1999	2.42385	1.58362	1.00405		2044	3.81194	2.65287	1.65133		2044	4.38467	2.60502	1.49036
2000	3.30808	1.71673	0.765335		2045	4.22143	2.76554	1.76546		2045	4.92968	2.91965	1.62374
2001	2.42266	1.71572	0.928498		2046	5.26604	2.76944	1.59665		2046	4.12471	2.97876	1.72573
2002	2.45964	1.74035	1.02122		2047	4.63537	2.83634	1.80657		2047	3.87237	2.83838	1.71156
2003	2.86997	1.67977	0.987673		2048	4.21716	2.84425	1.62898		2048	4.54509	2.99474	1.96469
2004	2.20506	1.64519	1.16719		2049	4.40659	2.67059	1.43491		2049	4.31192	3.01337	1.51641
2005	2.46749	1.70369	0.966836		2050	3.74704	2.62648	1.4795		2050	4.20703	3.05942	1.9267
					2051	3.65551	2.62248	1.68799		2051	4.84552	3.06219	2.06088
					2052	3.53496	2.68224	1.37848		2052	4.92967	3.07746	1.97979
					2053	4.45836	2.82973	1.44425		2053	4.375	3.11228	1.60964
					2054	4.28118	2.91535	1.90021		2054	4.67373	3.20721	2.07853
					2055	4.08316	2.67728	1.37406		2055	4.53364	3.23485	1.93762
					2056	4.09771	2.78939	1.78601		2056	5.32567	3.35244	1.84266
					2057	3.99828	2.73331	1.06192		2057	5.02836	3.1753	2.25444
					2058	3.66719	2.6154	1.75867		2058	4.39047	3.19725	1.77118
					2059	5.1125	2.89408	1.82916		2059	4.95772	3.1955	2.06016
					2060	4.66827	2.83848	1.49018		2060	4.69651	3.29275	1.9274
					2061	3.77164	2.7113	1.46646		2061	5.3818	3.36974	2.19499
					2062	4.57294	2.77088	1.91128		2062	5.03664	3.32498	2.21103
					2063	4.43092	2.71126	1.61783		2063	5.41419	3.41113	2.137
					2064	4.4615	2.90273	1.52054		2064	4.57587	3.34421	2.02811
					2065	3.75641	2.71203	1.69567		2065	4.46495	3.23674	1.78376
					2066	3.73593	2.73716	1.65517		2066	5.70238	3.30116	1.62945
					2067	4.51916	2.93033	1.9508		2067	4.98416	3.36593	1.8127
					2068	3.90826	2.66368	1.57032		2068	5.24408	3.42189	1.46194
					2069	4.45309	2.8387	1.55275		2069	5.01608	3.34901	2.12033
					2070	4.72154	2.91086	1.32916		2070	6.21073	3.49642	2.11156
					2071	4.35564	2.81172	1.85015		2071	5.08729	3.43662	2.40235
					2072	4.26905	2.8879	1.86016		2072	5.48564	3.52494	1.89551
					2073	3.94591	2.70826	1.56895		2073	5.3306	3.67398	2.55087
					2074	3.97917	2.8245	1.57582		2074	5.46974	3.49075	2.28637
					2075	4.29941	2.88293	1.725		2075	5.3949	3.57414	1.70518
					2076	3.92195	2.62382	1.60991		2076	5.29907	3.41064	1.50611
					2077	3.88427	2.78092	1.62958		2077	6.39647	3.72243	2.06117
					2078	4.41813	2.77675	1.76747		2078	6.53677	3.68408	2.57242
					2079	4.25684	2.84694	1.9121		2079	6.30593	3.6758	2.41495
					2080	4.14012	2.88126	1.68082		2080	5.33977	3.49244	2.02359
					2081	3.82109	2.83864	1.85322		2081	5.23785	3.51444	2.07012
					2082	4.77701	2.76929	1.39755		2082	5.09667	3.57041	1.79857
					2083	4.15319	2.65692	1.55404		2083	5.85641	3.54699	2.03752
					2084	4.07366	2.60708	1.51914		2084	4.87252	3.60815	2.06706
					2085	3.93264	2.72693	1.99366		2085	5.29545	3.42216	1.59785
					2086	4.14166	2.78677	1.87996		2086	5.61961	3.68333	2.22843
					2087	4.79614	2.72177	1.5788		2087	4.74861	3.4204	1.94676
					2088	3.83695	2.85459	1.70113		2088	6.17247	3.67085	2.23476
					2089	3.99041	2.66343	1.783		2089	5.26321	3.56134	1.69345
					2090	4.86279	2.89244	1.73447		2090	5.27707	3.61568	2.03798
					2091	4.12504	2.72987	1.7767		2091	5.90744	3.73105	1.9006
					2092	4.64911	2.74979	1.39532		2092	5.27677	3.58252	2.1055
					2093	4.33299	2.66262	1.50689		2093	4.96678	3.60433	2.10918
					2094	4.18738	2.82533	1.6675		2094	6.12888	3.633	1.78314
					2095	4.36834	3.01747	1.95545		2095	5.59245	3.71977	2.47575
					2096	4.6058	2.79623	1.82261		2096	5.58051	3.82471	1.97768
					2097	4.20899	2.69808	1.5682		2097	5.0891	3.67991	2.12971
					2098	4.0393	2.78272	1.77555		2098	5.34137	3.73086	2.39953
					2099	4.79862	2.77388	1.74657		2099	5.19455	3.67819	2.32992
